# Supplementary material for: Turmeric-black pepper-honey nanoemulsion formulation and antiulcerogenic effect evaluation against ethanol-induced gastric ulcers in rats
Source: PLoS One. 2025 Jan 22;20(1):e0317899. doi: 10.1371/journal.pone.0317899 (PMC11753650; doi:10.1371/journal.pone.0317899)
Supplement: S1 File — (ZIP) [file pone.0317899.s001.zip]

Archive with 5 entries (5 files):
- Supporting Information/Raw Data for Figure 4.xlsx
- Supporting Information/Raw Data for Table 3.xlsx
- Supporting Information/Raw Data for Table 4.xlsx
- Supporting Information/Raw Data for Table 5.xlsx
- Supporting Information/Raw Data for Table 6.xlsx
