# Supplementary material for: Turmeric-black pepper-honey nanoemulsion formulation and antiulcerogenic effect evaluation against ethanol-induced gastric ulcers in rats
Source: PLoS One. 2025 Jan 22;20(1):e0317899. doi: 10.1371/journal.pone.0317899 (PMC11753650; doi:10.1371/journal.pone.0317899)
Supplement: S1 File — (ZIP) [file pone.0317899.s001.zip › Supporting Information/Raw Data for Figure 4.xlsx]

## Sheet: Raw Data for Figure 4
% change in bodyweight (Figure 4)
Groups	No.	Rats' bodyweight (gram)		%change	average	SD
		Day 0 (before ethanol induction)	Day 5
Healthy control	1	195	201	3.07692	5.18653	2.98344
	2	233	250	7.29614
	3	211	228	8.05687
	4	259	270	4.2471
	5	158	179	13.2911
Ulcerated control	1	244	248	1.63934	2.4007	1.07672
	2	253	261	3.16206
	3	210	211	0.47619
	4	245	258	5.30612
	5	193	196	1.5544
Omeprazole	1	211	225	6.63507	4.33276	3.25595
	2	197	201	2.03046
	3	215	215	0
	4	200	202	1
	5	159	171	7.54717
NTBH1 (turmeric-black pepper-honey nanoemulsion 1 mL/kg BW)	1	254	258	1.5748	7.93026	8.98797
	2	203	232	14.2857
	3	232	260	12.069
	4	228	232	1.75439
	5	168	165	-1.78571
NTBH2 (turmeric-black pepper-honey nanoemulsion 2 mL/kg BW)	1	229	224	-2.18341	2.91773	7.2141
	2	212	229	8.01887
	3	201	230	14.4279
	4	206	218	5.82524
	5	170	184	8.23529
NTH (turmeric honey nanoemulsion)	1	228	232	1.75439	0.877193	1.24054
	2	197	197	0
	3	206	236	14.5631
	4	190	183	-3.68421
	5	163	196	20.2454
