# Supplementary material for: Turmeric-black pepper-honey nanoemulsion formulation and antiulcerogenic effect evaluation against ethanol-induced gastric ulcers in rats
Source: PLoS One. 2025 Jan 22;20(1):e0317899. doi: 10.1371/journal.pone.0317899 (PMC11753650; doi:10.1371/journal.pone.0317899)
Supplement: S1 File — (ZIP) [file pone.0317899.s001.zip › Supporting Information/Raw Data for Table 3.xlsx]

## Sheet: Sheet1
The droplet size of optimized nanoemulsion formula (Table 3)
Formula	Droplet size
	Batch 1	Batch 2	Batch 3	Average	SD
F1G1A	>800	>800	>800
F2G1A	>800	>800	>800
F3G1A	356.793	318.174	348.332	341.1	20.3
F3G2A	140.8	144.7	148.366	144.622	3.78376
F3G2C	347.588	371.793	357.019	358.8	12.2
