# Supplementary material for: Turmeric-black pepper-honey nanoemulsion formulation and antiulcerogenic effect evaluation against ethanol-induced gastric ulcers in rats
Source: PLoS One. 2025 Jan 22;20(1):e0317899. doi: 10.1371/journal.pone.0317899 (PMC11753650; doi:10.1371/journal.pone.0317899)
Supplement: S1 File — (ZIP) [file pone.0317899.s001.zip › Supporting Information/Raw Data for Table 4.xlsx]

## Sheet: Sheet1
pH, droplet size, polydispersity index, viscosity, and curcumin content after storage at 25°C and 40°C (Table 4)
pH
Batch	Week 0	Storage at 25°C		Storage at 40°C
		Week 2	Week 4	Week 2	Week 4
1	5.58333	5.31	5.22333	5.43333	5.43
2	5.48333	5.23	5.29	5.4	5.46
3	5.4	5.26667	5.12333	5.33667	5.33
Average	5.48889	5.26889	5.21222	5.39	5.40667
STDEV	0.0917928	0.0400463	0.083887	0.0491031	0.0680686
Droplet size (nm)
Batch	Week 0	Storage at 25°C		Storage at 40°C
		Week 2	Week 4	Week 2	Week 4
1	140.8	150.9	167.7	195.1	227.2
2	144.7	155.3	165.1	197.3	225.3
3	148.366	163.5	173.3	196.3	236.9
Average	144.622	156.567	168.7	196.233	229.8
STDEV	3.78376	6.39479	4.19047	1.10151	6.22174
Polydispersity index
Batch	Week 0	Storage at 25°C		Storage at 40°C
		Week 2	Week 4	Week 2	Week 4
1	0.265	0.355	0.297	0.355	0.297
2	0.312	0.287	0.392	0.302	0.317
3	0.322	0.242	0.242	0.242	0.242
Average	0.299667	0.294667	0.310333	0.299667	0.285333
STDEV	0.0304357	0.0568888	0.0758837	0.0565361	0.0388373
Viscosity (cP)
Batch	Week 0	Storage at 25°C		Storage at 40°C
		Week 2	Week 4	Week 2	Week 4
1	714.6	828.4	801.1	360.4	348.9
2	742.9	862.4	837	400.9	278
3	775.1	949.5	913.3	424.4	244.9
Average	744.2	880.1	850.467	395.233	290.6
STDEV	30.2709	62.4601	57.2994	32.3741	53.1326
Curcumin content (%)
Batch	Week 0	Storage at 25°C		Storage at 40°C
		Week 2	Week 4	Week 2	Week 4
1	104.334	107.562	105.342	109.959	103.52
2	103.531	101.492	101.611	95.8409	97.4055
3	105.73	103.769	104.323	97.3609	97.6987
Average	104.532	104.274	103.759	101.054	99.5414
STDEV	1.11246	3.06664	1.92845	7.74981	3.44855
