# Supplementary material for: Turmeric-black pepper-honey nanoemulsion formulation and antiulcerogenic effect evaluation against ethanol-induced gastric ulcers in rats
Source: PLoS One. 2025 Jan 22;20(1):e0317899. doi: 10.1371/journal.pone.0317899 (PMC11753650; doi:10.1371/journal.pone.0317899)
Supplement: S1 File — (ZIP) [file pone.0317899.s001.zip › Supporting Information/Raw Data for Table 5.xlsx]

## Sheet: Sheet1
pH, droplet size, polydispersity index, viscosity, and curcumin content before and after freeze-thaw test (Table 5)
	Droplet size (nm)		Polydispersity index		pH		Viscosity (cP)		Curcumin content (%)
Batch	Cycle 0	Cycle 6	Cycle 0	Cycle 6	Cycle 0	Cycle 6	Cycle 0	Cycle 6	Cycle 0	Cycle 6
1	140.8	141.13	0.265	0.2975	5.58333	5.39667	714.6	775.5	100.989	94.7694
2	144.7	154.82	0.312	0.383	5.48333	5.32333	742.9	756.3	98.0942	101.562
3	148.366	150.67	0.322	0.232	5.4	5.36667	775.1	835.1	95.9973	97.1473
Average	144.622	148.873	0.299667	0.304167	5.48889	5.36222	744.2	788.967	98.3603	97.8264
STDEV	3.78376	7.01962	0.0304357	0.0757204	0.0917928	0.0368681	30.2709	41.0898	2.50664	3.44708
