# Supplementary material for: Turmeric-black pepper-honey nanoemulsion formulation and antiulcerogenic effect evaluation against ethanol-induced gastric ulcers in rats
Source: PLoS One. 2025 Jan 22;20(1):e0317899. doi: 10.1371/journal.pone.0317899 (PMC11753650; doi:10.1371/journal.pone.0317899)
Supplement: S1 File — (ZIP) [file pone.0317899.s001.zip › Supporting Information/Raw Data for Table 6.xlsx]

## Sheet: Raw Data for Table 6
Ulcer and curative index, ulcer score, and gastric pH (Table 6)
Groups	No.	Ulcer Area	Gastric Area	Ulcer Index	Average	SD	Curative Index	Ulcer Score	Average	SD	Gastric pH	Average	SD
Healthy control	1	0	17.664	0	0	0		0	0	0	3	2.8	0.447214
	2	0	17.791	0				0			3
	3	0	15.088	0				0			3
	4	0	18.605	0				0			3
	5	0	13.127	0				0			2
Ulcerated control	1	0.761	16.361	4.6513	5.72583	3.65266		4	4	1.22474	5	3.8	1.64317
	2	0.612	15.42	3.96887				4			2
	3	0.255	16.079	1.58592				2			5
	4	1.173	16.177	7.25104				5			2
	5	1.304	11.672	11.172				5			5
Omeprazole	1	0.254	18.098	1.40347	1.23688	0.562585	78.3982	3	2.1	1.0247	6	4.6	0.894427
	2	0.192	15.795	1.21557				2			4
	3	0.085	18.701	0.454521				0.5			4
	4	0.26	12.902	2.01519				3			5
	5	0.137	12.504	1.09565				2			4
NTBH1 (turmeric-black pepper-honey nanoemulsion 1 mL/kg BW)	1	0.203688	17.712	1.15	2.17	1.78909	62.1016	2	2.6	0.894427	3	3.4	0.547723
	2	0.0280116	15.562	0.18				2			3
	3	0.859518	17.364	4.95				4			3
	4	0.257602	12.094	2.13				2			4
	5	0.32086	13.15	2.44				3			4
NTBH2 (turmeric-black pepper-honey nanoemulsion 2 mL/kg BW)	1	0.0262275	17.202	0.152468	0.563781	0.306168	90.1537	2	2.2	0.447214	3	3.2	0.447214
	2	0.139	16.337	0.850829				2			3
	3	0.044	12.937	0.34011				2			3
	4	0.0993316	12.146	0.817813				2			3
	5	0.104	15.813	0.657687				3			4
NTH (turmeric honey nanoemulsion)	1	0.175775	16.124	1.09015	1.80496	1.4711	68.4769	2	2.4	0.547723	3	3.2	0.447214
	2	0.117	15.928	0.734555				2			3
	3	0.3	17.969	1.66954				3			3
	4	0.793	18.155	4.36794				3			4
	5	0.136106	11.707	1.1626				2			3
